# Supplementary material for: Ammonium sorption and ammonia inhibition of nitrite-oxidizing bacteria explain contrasting soil N2O production
Source: Sci Rep. 2015 Jul 16;5:12153. doi: 10.1038/srep12153 (PMC4503984; doi:10.1038/srep12153)
Supplement: Supplementary Information [file srep12153-s2.xls]

## Sheet: Sheet1
INPUTS						OUTPUTS
Measured soil properties
			Sorption parameters		Acid dissociation constant	Calculate coefficients for Eq. 4*			Solve for sl-NH4 using quadratic equation	Calculate sl-NH3 using Eq. 3	Calculate sr-NH4+ using Eq. 1
NH4-N	pH	Water content	u	K	K_A	sigma	nu	delta	sl-NH4
mg N/kg soil	---	L H2O/kg soil	mg N/kg soil	mg N/L					mg N/L	mg N/L	mg N/kg
800	7	0.35	867	85.5	5.68853e-10	0.351991	97.0952	-68400	323.971	1.84292	685.965
				*Definitions of the constants sigma, nu and delta will depend on the model used to describe the ammonium sorption data
